# Supplementary material for: Unconventional interactions of the TRPV4 ion channel with beta-adrenergic receptor ligands
Source: Life Sci Alliance. 2022 Dec 22;6(3):e202201704. doi: 10.26508/lsa.202201704 (PMC9780703; doi:10.26508/lsa.202201704)
Supplement: Supplementary file 1 [file LSA-2022-01704_SdataF1.xlsx]

## Sheet: Panel E
	salbutamol + Ca2+	vhc closed	salbutamol closed	salbutamol opened	vhc opened	trpv1 salbutamol										Statistics	Number of families	1
	0.654074	0.329715	0.475373	0.147738	0.0711207	-0.0768864											Number of comparisons per family	15
	0.65679	0.190731	0.508068	0.443667	0.242353	0.0240342											Alpha	0.05
	0.60757	0.136201	0.817208	0.633262	0.139773	0.099189
	0.428986	-0.0430769	0.516367	0.704819	0.0568532	-0.18582											Tukey's multiple comparisons test	Mean Diff.	95.00% CI of diff.	Significant?	Summary	Adjusted P Value
	0.750521	0.18232	0.38961	0.296966	0.178125	0.258343
	0.773102	0.152599	0.402247	0.450045	0.22093	0.141004											salb + Ca2+ vs. vhc cl	0.4332	0.2317 to 0.6346	Yes	****	<0.0001	A-B
		0.327243	0.407572	0.446729	0.165116	0.0656028											salb + Ca2+ vs. salb cl	0.1022	-0.09694 to 0.3014	No	ns	0.6618	A-C
		0.24838	0.79386	0.155875	0.232606	-0.135817											salb + Ca2+ vs. salb op	0.3198	0.1226 to 0.5169	Yes	***	0.0002	A-D
		0.223592	0.489736	0.40812	0.0549828	-0.18582											salb + Ca2+ vs. vhc op	0.4836	0.2864 to 0.6807	Yes	****	<0.0001	A-E
		0.278607	0.710702	0.0648574	0.196596	0.258343											salb + Ca2+ vs. trpv1 salb	0.619	0.4082 to 0.8297	Yes	****	<0.0001	A-F
		0.276978	0.417476	0.207453	0.237617												vhc cl vs. salb cl	-0.3309	-0.4881 to -0.1737	Yes	****	<0.0001	B-C
		0.21562	0.663469	0.194318	0.257464												vhc cl vs. salb op	-0.1134	-0.2681 to 0.04127	No	ns	0.2746	B-D
		0.237395	0.535302	0.150579	0.088024												vhc cl vs. vhc op	0.05041	-0.1043 to 0.2051	No	ns	0.93	B-E
			0.474286	0.264799	0.0242954												vhc cl vs. trpv1 salb	0.1858	0.01412 to 0.3575	Yes	*	0.0263	B-F
				0.312088	0.258403												salb cl vs. salb op	0.2175	0.06585 to 0.3692	Yes	**	0.0011	C-D
																	salb cl vs. vhc op	0.3813	0.2296 to 0.533	Yes	****	<0.0001	C-E
																	salb cl vs. trpv1 salbutamol	0.5167	0.3477 to 0.6857	Yes	****	<0.0001	C-F
average	0.645174	0.212023	0.542948	0.325421	0.161617	0.0262172											salb op vs. vhc op	0.1638	0.01476 to 0.3128	Yes	*	0.023	D-E
SD	0.12315	0.0972898	0.144732	0.185996	0.0828943	0.168202											salb op vs. trpv1 salbutamol	0.2992	0.1326 to 0.4658	Yes	****	<0.0001	D-F
sem	0.0502757	0.0269833	0.0386812	0.048024	0.0214032	0.0531901											vhc op vs. trpv1 salbutamol	0.1354	-0.03124 to 0.302	No	ns	0.1768	E-F
Calcium																	Test details	Mean 1	Mean 2	Mean Diff.	SE of diff.	n1	n2	q	DF
	Exp.	5207-5	5213-11	5231-11	5232-12	5234-14	5221-18
	leak	14	34	7	23	7	10										salb + Ca2+ vs. vhc cl	0.6452	0.212	0.4332	0.06867	6	13	8.921	67
	GSK presalb	1364	439	2517	2783	4328	1222										salb + Ca2+ vs. salb cl	0.6452	0.5429	0.1022	0.06789	6	14	2.13	67
	GSK postsalb	481	173	992	1599	1085	285										salb + Ca2+ vs. salb op	0.6452	0.3254	0.3198	0.0672	6	15	6.729	67
	GSKpre-leak	1350	405	2510	2760	4321	1212										salb + Ca2+ vs. vhc op	0.6452	0.1616	0.4836	0.0672	6	15	10.18	67
	GSKpost-leak	467	139	985	1576	1078	275										salb + Ca2+ vs. trpv1 salb	0.6452	0.02622	0.619	0.07185	6	10	12.18	67
	Normalized	0.345926	0.34321	0.39243	0.571014	0.249479	0.226898										vhc cl vs. salb cl	0.212	0.5429	-0.3309	0.05359	13	14	8.733	67
	1-(I/Imax)	0.654074	0.65679	0.60757	0.428986	0.750521	0.773102										vhc cl vs. salb op	0.212	0.3254	-0.1134	0.05272	13	15	3.042	67
																	vhc cl vs. vhc op	0.212	0.1616	0.05041	0.05272	13	15	1.352	67
Vehicle closed																	vhc cl vs. trpv1 salb	0.212	0.02622	0.1858	0.05852	13	10	4.49	67
	Exp.	1384-10	1393-17	1393-1	1398-6	1404-12	1483-3	1483-6	1483-9	1484-1	1484-5	1484-6	1485-0	1485-1			salb cl vs. salb op	0.5429	0.3254	0.2175	0.0517	14	15	5.95	67
	leak	7	68	11	18	32	33	90	22	64	30	21	22	58			salb cl vs. vhc op	0.5429	0.1616	0.3813	0.0517	14	15	10.43	67
	GSK prevhc	744	629	848	1643	756	2130	6110	2800	1200	2040	855	1200	1010			salb cl vs. trpv1 salbutamol	0.5429	0.02622	0.5167	0.0576	14	10	12.69	67
	GSK postvhc	501	522	734	1713	624	1810	4140	2110	946	1480	624	946	784			salb op vs. vhc op	0.3254	0.1616	0.1638	0.0508	15	15	4.56	67
	GSKpre-leak	737	561	837	1625	724	2097	6020	2778	1136	2010	834	1178	952			salb op vs. trpv1 salbutamol	0.3254	0.02622	0.2992	0.0568	15	10	7.45	67
	GSKpost-leak	494	454	723	1695	592	1777	4050	2088	882	1450	603	924	726			vhc op vs. trpv1 salbutamol	0.1616	0.02622	0.1354	0.0568	15	10	3.371	67
	Normalized	0.670285	0.809269	0.863799	1.04308	0.81768	0.847401	0.672757	0.75162	0.776408	0.721393	0.723022	0.78438	0.762605
	1-(I/Imax)	0.329715	0.190731	0.136201	-0.0430769	0.18232	0.152599	0.327243	0.24838	0.223592	0.278607	0.276978	0.21562	0.237395
Salbutamol(closed)
	Exp.	E-956-10	E-943-10	E-944-11	E-1020-4	1496?	1496-7	1497-0	1497-4	5204-2	5208-6	5211-9	5215-13	5220-17	5221-1
	leak	56.602	21.981	51.314	45.854	15	42	19	29	28	8	8	20	43	7
	GSK presalb	412.07	1518.1	1285.7	1636.7	1940	487	468	713	710	606	1141	1375	822	182
	GSK postsalb	243.09	757.97	276.95	815.24	1190	308	285	170	376	181	668	476	405	99
	GSKpre-leak	355.468	1496.12	1234.39	1590.85	1925	445	449	684	682	598	1133	1355	779	175
	GSKpost-leak	186.488	735.989	225.636	769.386	1175	266	266	141	348	173	660	456	362	92
	Normalized	0.524627	0.491932	0.182792	0.483633	0.61039	0.597753	0.592428	0.20614	0.510264	0.289298	0.582524	0.336531	0.464698	0.525714
	1-(I/Imax)	0.475373	0.508068	0.817208	0.516367	0.38961	0.402247	0.407572	0.79386	0.489736	0.710702	0.417476	0.663469	0.535302	0.474286
Salbutamol(open)
	Exp.	1329	1332	1336	1339	1340	1478-0	1478-9	1479-0	1479-3	1349-7	1358-15	1365-3	1366-4	1368-6	1373-11
	leak	14	21	28	20	31	17	2	12	22	28	226	45	105	18	16
	GSK presalb	2180	1450	497	1680	1580	3350	537	1680	490	2202	1836	1805	1141	1589	471
	GSK postsalb	1860	816	200	510	1120	1850	298	1420	299	2061	1502	1463	985	1173	329
	GSKpre-leak	2166	1429	469	1660	1549	3333	535	1668	468	2174	1610	1760	1036	1571	455
	GSKpost-leak	1846	795	172	490	1089	1833	296	1408	277	2033	1276	1418	880	1155	313
	Normalized	0.852262	0.556333	0.366738	0.295181	0.703034	0.549955	0.553271	0.844125	0.59188	0.935143	0.792547	0.805682	0.849421	0.735201	0.687912
	1-(I/Imax)	0.147738	0.443667	0.633262	0.704819	0.296966	0.450045	0.446729	0.155875	0.40812	0.0648574	0.207453	0.194318	0.150579	0.264799	0.312088
Vehicle opened
	Exp.	1310-3	1314-6	1316-8	1318-10	1320-12	1323-16	1324-16	1328-19	1476-4	1476-6	1476-7	1476-8	1476-9	1477-0	1477-1
	leak	37	41	17	61	47	30	25	54	36	22	22	18	60	2	20
	GSK prevhc	1893	2166	1777	2330	1327	116	455	2986	618	3430	3010	4640	3400	2060	972
	GSK postvhc	1761	1651	1531	2201	1099	97	384	2304	586	2760	2300	3450	3106	2010	726
	GSKpre-leak	1856	2125	1760	2269	1280	86	430	2932	582	3408	2988	4622	3340	2058	952
	GSKpost-leak	1724	1610	1514	2140	1052	67	359	2250	550	2738	2278	3432	3046	2008	706
	Normalized	0.928879	0.757647	0.860227	0.943147	0.821875	0.77907	0.834884	0.767394	0.945017	0.803404	0.762383	0.742536	0.911976	0.975705	0.741597
	1-(I/Imax)	0.0711207	0.242353	0.139773	0.0568532	0.178125	0.22093	0.165116	0.232606	0.0549828	0.196596	0.237617	0.257464	0.088024	0.0242954	0.258403
TRPV1+Salbutamol
	Exp.	E-938-5	E-958-12	E-964-18	E-974-9	E-978-13	E- 3008 3	E- 3018 12	E- 3020 9	E-974-9	E-978-13
	leak	125.04	72.305	86.842	166.23	56.105	24	52	65	166.23	56.105
	GSK presalb	3400	2647.8	1265.4	533.09	821.56	3570	616	897	533.09	821.56
	GSK postsalb	3651.8	2585.9	1148.5	601.26	623.81	3070	579	1010	601.26	623.81
	GSKpre-leak	3274.96	2575.5	1178.56	366.86	765.455	3546	564	832	366.86	765.455
	GSKpost-leak	3526.76	2513.6	1061.66	435.03	567.705	3046	527	945	435.03	567.705
	Normalized	1.07689	0.975966	0.900811	1.18582	0.741657	0.858996	0.934397	1.13582	1.18582	0.741657
	1-(I/Imax)	-0.0768864	0.0240342	0.099189	-0.18582	0.258343	0.141004	0.0656028	-0.135817	-0.18582	0.258343
Channel	TRPV4
Configuration	out-out
Recording solution	130 mM NaCl
	3 mM HEPES
	1 mM EDTA
R. solution for Ca2+	130 mM NaCl
	3 mM HEPES
	2 mM CaCl2
