# Supplementary material for: Unconventional interactions of the TRPV4 ion channel with beta-adrenergic receptor ligands
Source: Life Sci Alliance. 2022 Dec 22;6(3):e202201704. doi: 10.26508/lsa.202201704 (PMC9780703; doi:10.26508/lsa.202201704)
Supplement: Supplementary file 4 [file LSA-2022-01704_SdataF3.xlsx]

## Sheet: Panel F
	Salbutamol	Levalbuterol	Terbutaline	Isoprenaline	Metaproterenol			Channel	TRPV4
	0.475373	0.411496	0.513274	0.151712	0.460679			Configuration	out-out
	0.21668	0.404762	0.663185	0.628127	0.386811			Recording solution	130 mM NaCl
	0.508068	0.179739	0.480607	0.528102	0.834862				3 mM HEPES
	0.817208	0.328338	0.687732	0.853333	0.234057				1 mM EDTA
	0.516367	0.475806	0.282828	0.419437	0.891892
	0.38961	0.424748	0.481013		0.292683
	0.402247	0.292608	0.699571
	0.407572	0.304152
	0.79386	0.59778
	0.489736	0.286017
	0.710702	0.293913
	0.417476	0.628731
	0.663469	0.913968
	0.535302
	0.474286
Average	0.521197	0.426312	0.54403	0.516142	0.516831
SD	0.162935	0.194021	0.150669	0.259105	0.280027
SEM	0.0420696	0.0538117	0.0569476	0.115875	0.114321
						Salbutamol
Exp	E-956-10	E-963-17	E-943-10	E-944-11	E-1020-4	1496	1496-7	1497-0	1497-4	5204-2	5208-6	5211-9	5215-13	5220-17	5221-1
Leak	56.602	27.412	21.981	51.314	45.854	15	42	19	29	28	8	8	20	43	7
GSK Pre treatment	412.07	1061.1	1518.1	1285.7	1636.7	1940	487	468	713	710	606	1141	1375	822	182
GSK Post treatment	243.09	837.12	757.97	276.95	815.24	1190	308	285	170	376	181	668	476	405	99
GSK Pre T - leak	355.468	1033.69	1496.12	1234.39	1590.85	1925	445	449	684	682	598	1133	1355	779	175
GSK Post T- leak	186.488	809.708	735.989	225.636	769.386	1175	266	266	141	348	173	660	456	362	92
Normalized	0.524627	0.78332	0.491932	0.182792	0.483633	0.61039	0.597753	0.592428	0.20614	0.510264	0.289298	0.582524	0.336531	0.464698	0.525714
1-(I/Imax)	0.475373	0.21668	0.508068	0.817208	0.516367	0.38961	0.402247	0.407572	0.79386	0.489736	0.710702	0.417476	0.663469	0.535302	0.474286
						Levalbuterol
Exp	1530-9	1531-0	1531-2	1531-4	1531-6	1939-2	1940-3	1942-5	1943-6	1943-1	1946-4	1955-11	1956-12
Leak	15	21	16	31	40	73	31	17	9	57	15	18	8
GSK Pre treatment	2207	735	2158	1499	1032	2352	1005	1125	1180	1473	1165	1626	996
GSK Post treatment	1305	446	1773	1017	560	1384	720	788	480	1068	827	615	93
GSK Pre T - leak	2192	714	2142	1468	992	2279	974	1108	1171	1416	1150	1608	988
GSK Post T- leak	1290	425	1757	986	520	1311	689	771	471	1011	812	597	85
Normalized	0.588504	0.595238	0.820261	0.671662	0.524194	0.575252	0.707392	0.695848	0.40222	0.713983	0.706087	0.371269	0.0860324
1-(I/Imax)	0.411496	0.404762	0.179739	0.328338	0.475806	0.424748	0.292608	0.304152	0.59778	0.286017	0.293913	0.628731	0.913968
			Terbutalina
Exp	1509-5	1509-0	1509-3	1687-4	1689-6	1691-8	1692-9
Leak	12	22	40	11	23	11	17
GSK Pre treatment	238	405	633	280	320	485	250
GSK Post treatment	122	151	348	95	236	257	87
GSK Pre T - leak	226	383	593	269	297	474	233
GSK Post T- leak	110	129	308	84	213	246	70
Normalized	0.486726	0.336815	0.519393	0.312268	0.717172	0.518987	0.300429
1-(I/Imax)	0.513274	0.663185	0.480607	0.687732	0.282828	0.481013	0.699571
			Isoproterenol
Exp	1533-0	1533-2	1533-3	1533-5	1534-3
Leak	13	30	48	14	45
GSK Pre treatment	2320	1509	991	389	2000
GSK Post treatment	1970	580	493	69	1180
GSK Pre T - leak	2307	1479	943	375	1955
GSK Post T- leak	1957	550	445	55	1135
Normalized	0.848288	0.371873	0.471898	0.146667	0.580563
1-(I/Imax)	0.151712	0.628127	0.528102	0.853333	0.419437
			Metaproterenol
Exp	1959-4	1962-7	1967-10	1970-13	1974-16	1975-17
Leak	21	16	38	27	20	20
GSK Pre treatment	2259	2503	256	2928	168	143
GSK Post treatment	1228	1541	74	2249	36	107
GSK Pre T - leak	2238	2487	218	2901	148	123
GSK Post T- leak	1207	1525	36	2222	16	87
Normalized	0.539321	0.613189	0.165138	0.765943	0.108108	0.707317
1-(I/Imax)	0.460679	0.386811	0.834862	0.234057	0.891892	0.292683
	Number of families	1
	Number of comparisons per family	10
	Alpha	0.05
Statistics	Tukey's multiple comparisons test	Mean Diff.	95.00% CI of diff.	Significant?	Summary	Adjusted P Value
	Salbutamol vs. Levalbuterol	0.09489	-0.12 to 0.3098	No	ns	0.7168	A-B
	Salbutamol vs. Terbutaline	-0.02283	-0.2824 to 0.2368	No	ns	0.9991	A-C
	Salbutamol vs. Isoprenaline	0.005055	-0.2878 to 0.2979	No	ns	>0.9999	A-D
	Salbutamol vs. Metaproterenol	0.004366	-0.2696 to 0.2783	No	ns	>0.9999	A-E
	Levalbuterol vs. Terbutaline	-0.1177	-0.3836 to 0.1482	No	ns	0.7147	B-C
	Levalbuterol vs. Isoprenaline	-0.08983	-0.3883 to 0.2086	No	ns	0.9102	B-D
	Levalbuterol vs. Metaproterenol	-0.09052	-0.3704 to 0.1894	No	ns	0.8865	B-E
	Terbutaline vs. Isoprenaline	0.02789	-0.3042 to 0.36	No	ns	0.9992	C-D
	Terbutaline vs. Metaproterenol	0.0272	-0.2883 to 0.3427	No	ns	0.9992	C-E
	Isoprenaline vs. Metaproterenol	-0.0006885	-0.3441 to 0.3427	No	ns	>0.9999	D-E
	Test details	Mean 1	Mean 2	Mean Diff.	SE of diff.	n1	n2	q	DF
	Salbutamol vs. Levalbuterol	0.5212	0.4263	0.09489	0.07533	15	13	1.781	41
	Salbutamol vs. Terbutaline	0.5212	0.544	-0.02283	0.09099	15	7	0.3549	41
	Salbutamol vs. Isoprenaline	0.5212	0.5161	0.005055	0.1027	15	5	0.06964	41
	Salbutamol vs. Metaproterenol	0.5212	0.5168	0.004366	0.09602	15	6	0.0643	41
	Levalbuterol vs. Terbutaline	0.4263	0.544	-0.1177	0.09319	13	7	1.786	41
	Levalbuterol vs. Isoprenaline	0.4263	0.5161	-0.08983	0.1046	13	5	1.214	41
	Levalbuterol vs. Metaproterenol	0.4263	0.5168	-0.09052	0.09811	13	6	1.305	41
	Terbutaline vs. Isoprenaline	0.544	0.5161	0.02789	0.1164	7	5	0.3388	41
	Terbutaline vs. Metaproterenol	0.544	0.5168	0.0272	0.1106	7	6	0.3478	41
	Isoprenaline vs. Metaproterenol	0.5161	0.5168	-0.0006885	0.1204	5	6	0.008089	41
