# Supplementary material for: Unconventional interactions of the TRPV4 ion channel with beta-adrenergic receptor ligands
Source: Life Sci Alliance. 2022 Dec 22;6(3):e202201704. doi: 10.26508/lsa.202201704 (PMC9780703; doi:10.26508/lsa.202201704)
Supplement: Supplementary file 5 [file LSA-2022-01704_SdataF4.xlsx]

## Sheet: Panel E
	Salbutamol	Clenbuterol	ICI 118,551			Statistics	Number of families	1
	0.475373	0.712191	0.472813				Number of comparisons per family	3
	0.21668	0.769697	0.729858				Alpha	0.05
	0.508068	0.753636	0.985632
	0.817208	0.618321	0.923983				Tukey's multiple comparisons test	Mean Diff.	95.00% CI of diff.	Significant?	Summary	Adjusted P Value
	0.516367	0.723799	0.967368
	0.38961	0.546667	0.908154				Salbutamol vs. Clenbuterol	-0.1961	-0.3783 to -0.01384	Yes	*	0.0328	A-B
	0.402247	0.896424	0.90887				Salbutamol vs. ICI 118,551	-0.2617	-0.4126 to -0.1109	Yes	***	0.0005	A-C
	0.407572		0.489217				Clenbuterol vs. ICI 118,551	-0.0657	-0.2523 to 0.1209	No	ns	0.6658	B-C
	0.79386		0.833962
	0.489736		0.884857
	0.710702		0.859421				Test details	Mean 1	Mean 2	Mean Diff.	SE of diff.	n1	n2	q	DF
	0.417476		0.621436
	0.663469		0.592697				Salbutamol vs. Clenbuterol	0.5212	0.7172	-0.1961	0.07415	15	7	3.739	32
	0.535302						Salbutamol vs. ICI 118,551	0.5212	0.7829	-0.2617	0.06138	15	13	6.03	32
	0.474286						Clenbuterol vs. ICI 118,551	0.7172	0.7829	-0.0657	0.07594	7	13	1.223	32
Average	0.521197	0.717248	0.782944
SD	0.162935	0.111902	0.18095
SEM	0.0420696	0.0422949	0.0501864
						Salbutamol
Exp	E-956-10	E-963-17	E-943-10	E-944-11	E-1020-4	1496	1496-7	1497-0	1497-4	5204-2	5208-6	5211-9	5215-13	5220-17	5221-1
Leak	56.602	27.412	21.981	51.314	45.854	15	42	19	29	28	8	8	20	43	7
GSK Pre treatment	412.07	1061.1	1518.1	1285.7	1636.7	1940	487	468	713	710	606	1141	1375	822	182
GSK Post treatment	243.09	837.12	757.97	276.95	815.24	1190	308	285	170	376	181	668	476	405	99
GSK Pre T - leak	355.468	1033.69	1496.12	1234.39	1590.85	1925	445	449	684	682	598	1133	1355	779	175
GSK Post T- leak	186.488	809.708	735.989	225.636	769.386	1175	266	266	141	348	173	660	456	362	92
Normalized	0.524627	0.78332	0.491932	0.182792	0.483633	0.61039	0.597753	0.592428	0.20614	0.510264	0.289298	0.582524	0.336531	0.464698	0.525714
1-(I/Imax)	0.475373	0.21668	0.508068	0.817208	0.516367	0.38961	0.402247	0.407572	0.79386	0.489736	0.710702	0.417476	0.663469	0.535302	0.474286
				Clenbuterol
Exp	1529-3	1529-5	1529-7	1924-10	1925-11	1927-13	1928-14
Leak	25	46	52	21	19	13	16
GSK Pre treatment	2207	376	2390	1855	935	238	827
GSK Post treatment	653	122	628	721	272	115	100
GSK Pre T - leak	2182	330	2338	1834	916	225	811
GSK Post T- leak	628	76	576	700	253	102	84
Normalized	0.287809	0.230303	0.246364	0.381679	0.276201	0.453333	0.103576
1-(I/Imax)	0.712191	0.769697	0.753636	0.618321	0.723799	0.546667	0.896424
							ICI 118,551
Exp	1510-9	1511-3	1512-0	1512-2	1512-3	1512-5	1512-9	1738-2	1741-5	1742-6	1743-7	1745-9	1747-10
Leak	16	15	21	13	21	18	21	40	18	18	39	25	11
GSK Pre treatment	3400	226	717	1710	1400	2250	844	1663	283	1451	1732	1919	723
GSK Post treatment	1800	72	31	142	66	223	96	869	62	183	277	742	301
GSK Pre T - leak	3384	211	696	1697	1379	2232	823	1623	265	1433	1693	1894	712
GSK Post T- leak	1784	57	10	129	45	205	75	829	44	165	238	717	290
Normalized	0.527187	0.270142	0.0143678	0.0760165	0.0326323	0.0918459	0.09113	0.510783	0.166038	0.115143	0.140579	0.378564	0.407303
1-(I/Imax)	0.472813	0.729858	0.985632	0.923984	0.967368	0.908154	0.90887	0.489217	0.833962	0.884857	0.859421	0.621436	0.592697
Channel	TRPV4
Configuration	out-out
Recording solution	130 mM NaCl
	3 mM HEPES
	1 mM EDTA
