# Supplementary material for: Unconventional interactions of the TRPV4 ion channel with beta-adrenergic receptor ligands
Source: Life Sci Alliance. 2022 Dec 22;6(3):e202201704. doi: 10.26508/lsa.202201704 (PMC9780703; doi:10.26508/lsa.202201704)
Supplement: Supplementary file 6 [file LSA-2022-01704_SdataF5.xlsx]

## Sheet: Panel B
Fig. 5B	ICI OP	ICI CL		Channel	TRPV4
	0.838212	0.472813		Configuration	out-out
	0.869482	0.729858		Recording solution	130 mM NaCl
	0.411612	0.985632			3 mM HEPES
	0.953162	0.923983			1 mM EDTA
	0.775709	0.967368
	0.834239	0.908154
	0.979933	0.489519
	0.870606	0.837736
		0.885475
		0.859929
		0.621436
		0.591865
Average	0.816619	0.772814
SD	0.176273	0.185023
SEM	0.062322	0.0534115
	GSK+ICI	Open
		EXP	1529-9	1530-4	1530-5	1530-6	1933-6	1935-8	1936-9	1937-10
		Leak	22	14	19	24	17	9	38	20
		GSK Pre treatment	3780	3140	1173	1305	1252	745	935	2609
		GSK Post treatment	630	422	698	84	294	131	56	355
		GSK Pre T - leak	3758	3126	1154	1281	1235	736	897	2589
		GSK Post T- leak	608	408	679	60	277	122	18	335
		Normalized	0.161788	0.130518	0.588388	0.0468384	0.224291	0.165761	0.0200669	0.129394	Average	SD	SEM
		1-(I/Imax)	0.838212	0.869482	0.411612	0.953162	0.775709	0.834239	0.979933	0.870606	0.816619	0.176273	0.062322
	GSK -> Salb -> GSK	Closed
		EXP	1510-9	1511-3	1512-0	1512-2	1512-3	1512-5	1738-2	1741-5	1742-6	1743-7	1745-9	1747-10
		Leak	16	15	21	13	21	18	41	19	19	40	25	11
		GSK Pre treatment	3400	226	717	1710	1400	2250	1663	284	1451	1732	1919	724
		GSK Post treatment	1800	72	31	142	66	223	869	62	183	277	742	302
		GSK Pre T - leak	3384	211	696	1697	1379	2232	1622	265	1432	1692	1894	713
		GSK Post T- leak	1784	57	10	129	45	205	828	43	164	237	717	291
		Normalized	0.527187	0.270142	0.0143678	0.0760165	0.0326323	0.0918459	0.510481	0.162264	0.114525	0.140071	0.378564	0.408135	Average	SD	SEM
		1-(I/Imax)	0.472813	0.729858	0.985632	0.923984	0.967368	0.908154	0.489519	0.837736	0.885475	0.859929	0.621436	0.591865	0.772814	0.185023	0.0534115
Statistics	Table Analyzed	Fig. 5B
	Column B	ICI CL
	vs.	vs.
	Column A	ICI OP
	Unpaired t test
	P value	0.6038
	P value summary	ns
	Significantly different (P < 0.05)?	No
	One- or two-tailed P value?	Two-tailed
	t, df	t=0.5283 df=18
	How big is the difference?
	Mean ± SEM of column A	0.8166 ± 0.06232, n=8
	Mean ± SEM of column B	0.7728 ± 0.05341, n=12
	Difference between means	-0.04381 ± 0.08292
	95% confidence interval	-0.218 to 0.1304
	R squared (eta squared)	0.01527
	F test to compare variances
	F, DFn, Dfd	1.102, 11, 7
	P value	0.9316
	P value summary	ns
	Significantly different (P < 0.05)?	No

## Sheet: Panel C
5C. Dose response curve				Con	Average	SD						Channel	TRPV4
ICI 118,551				500uM	0.78328	0.18112						Configuration	out-out
Outside-out				100uM	0.696746	0.241964						Recording solution	130 mM NaCl
				50uM	0.707391	0.109506							3 mM HEPES
				10uM	0.53687	0.305205							1 mM EDTA
				5uM	0.452979	0.155349
				100nM	0.193855	0.228877
				25nM	0.122541	0.149334		KD	3.9 𝜇M
				1nM	0.0241813	0.105668		No. Hill	0.36
		500uM
		EXP	1510-9	1511-3	1512-0	1512-2	1512-3	1512-5	1512-9	1738-2	1741-5	1742-6	1743-7	1745-9	1747-10		Average	SD	SEM
		leak	16	15	21	13	21	18	21	41	19	19	40	25	11
		GSK 300 nM preICI	3400	226	717	1710	1400	2250	844	1663	284	1451	1732	1919	724
		GSK 300 nM postICI	1800	72	31	142	66	223	96	869	62	183	277	742	302
		GSK 300nM pre - leak	3384	211	696	1697	1379	2232	823	1622	265	1432	1692	1894	713
		GSK 300nM post - leak	1784	57	10	129	45	205	75	828	43	164	237	717	291
		Normalized	0.527187	0.270142	0.0143678	0.0760165	0.0326323	0.0918459	0.09113	0.510481	0.162264	0.114525	0.140071	0.378564	0.408135
		1-(I/Imax)	0.472813	0.729858	0.985632	0.923984	0.967368	0.908154	0.90887	0.489519	0.837736	0.885475	0.859929	0.621436	0.591865		0.78328	0.18112	0.0502337
		100uM
		EXP	1514-5	1514-7	1514-8	1515-0	1515-3	1758-10	1763-15	1763-1	1764-2	1765-3	1767-5	1768-6
		leak	10	53	18	64	12	16	7	5	20	6	11	10
		GSK 300 nM preICI	645	1069	386	338	1440	1112	637	845	2066	391	662	758
		GSK 300 nM postICI	53	232	243	122	609	443	287	122	331	9	552	152
		GSK 300nM pre - leak	635	1016	368	274	1428	1096	630	840	2046	385	651	748
		GSK 300nM post - leak	43	179	225	58	597	427	280	117	311	3	541	142
		Normalized	0.0677165	0.176181	0.611413	0.211679	0.418067	0.389599	0.444444	0.139286	0.152004	0.00779221	0.831029	0.18984
		1-(I/Imax)	0.932283	0.823819	0.388587	0.788321	0.581933	0.610401	0.555556	0.860714	0.847996	0.992208	0.168971	0.81016			0.696746	0.241964	0.0698491
		50uM
		EXP	1515-6	1515-9	1516-0	1516-1	1772-1	1776-4	1777-5
		leak	13	17	65	44	39	50	22
		GSK 300 nM preICI	2130	742	961	1570	2568	792	1165
		GSK 300 nM postICI	519	303	166	611	562	289	481
		GSK 300nM pre - leak	2117	725	896	1526	2529	742	1143
		GSK 300nM post - leak	506	286	101	567	523	239	459
		Normalized	0.239017	0.394483	0.112723	0.37156	0.206801	0.322102	0.401575
		1-(I/Imax)	0.760983	0.605517	0.887277	0.62844	0.793199	0.677898	0.598425								0.707391	0.109506	0.0413892
		10uM
		EXP	1516-9	1517-3	1517-4	1517-5	1517-7	1517-8	1785-1	1787-3	1788-4	1790-6	1791-7
		leak	23	46	27	18	24	38	28	15	84	31	24
		GSK 300 nM preICI	2470	1200	3380	1100	822	415	454	496	1068	1973	1025
		GSK 300 nM postICI	2270	569	580	241	239	173	137	74	956	1725	612
		GSK 300nM pre - leak	2447	1154	3353	1082	798	377	426	481	984	1942	1001
		GSK 300nM post - leak	2247	523	553	223	215	135	109	59	872	1694	588
		Normalized	0.918267	0.453206	0.164927	0.2061	0.269424	0.35809	0.255869	0.122661	0.886179	0.872297	0.587413
		1-(I/Imax)	0.0817327	0.546794	0.835073	0.7939	0.730576	0.64191	0.744131	0.877339	0.113821	0.127703	0.412587				0.53687	0.305205	0.0920229
		5uM
		EXP	1517-9	1518-0	1518-1	1518-2	1518-3	1518-7	1518-8	1518-9
		leak	16	20	22	23	17	19	25	27
		GSK 300 nM preICI	1530	740	859	2120	870	359	2230	3200
		GSK 300 nM postICI	1200	425	360	1130	316	166	1280	2400
		GSK 300nM pre - leak	1514	720	837	2097	853	340	2205	3173
		GSK 300nM post - leak	1184	405	338	1107	299	147	1255	2373
		Normalized	0.782034	0.5625	0.403823	0.527897	0.350528	0.432353	0.569161	0.747873
		1-(I/Imax)	0.217966	0.4375	0.596177	0.472103	0.649472	0.567647	0.430839	0.252127							0.452979	0.155349	0.054924
		100nM
		EXP	1519-7	1520-1	1520-3	1520-5	1520-6	1520-7	1520-8	1833-2	1835-4
		leak	17	30	16	11	12	44	18	17	14
		GSK 300 nM preICI	1280	1600	649	229	2100	269	325	1504	1273
		GSK 300 nM postICI	1550	693	469	221	1460	189	248	1353	1216
		GSK 300nM pre - leak	1263	1570	633	218	2088	225	307	1487	1259
		GSK 300nM post - leak	1533	663	453	210	1448	145	230	1336	1202
		Normalized	1.21378	0.422293	0.71564	0.963303	0.693487	0.644444	0.749186	0.898453	0.954726
		1-(I/Imax)	-0.213777	0.577707	0.28436	0.0366972	0.306513	0.355556	0.250814	0.101547	0.045274						0.193855	0.228877	0.0762922
		25nM
		EXP	1523-4	1523-7	1523-8	1523-9	1524-2	1524-3
		leak	21	57	31	25	73	35
		GSK 300 nM preICI	1614	1160	1830	505	233	3330
		GSK 300 nM postICI	1207	901	1640	575	200	3070
		GSK 300nM pre - leak	1593	1103	1799	480	160	3295
		GSK 300nM post - leak	1186	844	1609	550	127	3035
		Normalized	0.744507	0.765186	0.894386	1.14583	0.79375	0.921093
		1-(I/Imax)	0.255493	0.234814	0.105614	-0.145833	0.20625	0.0789074									0.122541	0.149334	0.0609655
		1nM
		EXP	1524-5	1524-9	1525-1	1525-2	1871-17	1873-19
		leak	39	38	23	27	45	41
		GSK 300 nM preICI	1860	3550	2080	1760	1535	1884
		GSK 300 nM postICI	1660	3360	2050	1487	1712	2017
		GSK 300nM pre - leak	1821	3512	2057	1733	1490	1843
		GSK 300nM post - leak	1621	3322	2027	1460	1667	1976
		Normalized	0.89017	0.9459	0.985416	0.84247	1.11879	1.07216
		1-(I/Imax)	0.10983	0.0541002	0.0145843	0.15753	-0.118792	-0.0721649									0.0241813	0.105668	0.0431388

## Sheet: Panel E
Fig. 5E	SALB	SALB + ICI		Channel	TRPV4
	0.25957	0.0161421		Configuration	out-out
	0.320161	0.260408		Recording solution	130 mM NaCl
	0.1737	0.179471			3 mM HEPES
	0.207368	0.53662			1 mM EDTA
	0.33497	0.359712
	0.253083	0.425868
	0.189079	-0.0605877
	0.585932	0.159383
	0.0248756	0.228205
	0.402247
	0.407572
	0.040678
	-0.0784641
	0.184906
Average	0.23612	0.233913
SD	0.172844	0.189642
SEM	0.0461946	0.0632139
	Salb 100uM
		EXP	E-1034-6	E-1038-10	E-1044-14	E-1046-15	E-1047-16	E-1051-3	E-1052-4	E-1058-10	1446-5	1446-7	1447-0	1447-2	1447-5
		Leak	12.876	29.856	111.45	38.752	20.431	11.311	20.294	22.308	20	42	19	20	19	23
		GSK Pre treatment	1263.6	2996.8	3378	827.35	733.27	1147.3	1111.9	174.08	2030	487	468	610	618	288
		GSK Post treatment	938.95	2046.9	2810.6	663.82	494.49	859.8	905.5	85.152	1980	308	285	586	665	239
		GSK Pre T - leak	1250.72	2966.94	3266.55	788.598	712.839	1135.99	1091.61	151.772	2010	445	449	590	599	265
		GSK Post T- leak	926.074	2017.04	2699.15	625.068	474.059	848.489	885.206	62.844	1960	266	266	566	646	216
		Normalized	0.74043	0.679839	0.8263	0.792632	0.66503	0.746917	0.810921	0.414068	0.975124	0.597753	0.592428	0.959322	1.07846	0.815094	Average	SD	SEM
		1-(I/Imax)	0.25957	0.320161	0.1737	0.207368	0.33497	0.253083	0.189079	0.585932	0.0248756	0.402247	0.407572	0.040678	-0.0784641	0.184906	0.23612	0.172844	0.0461946
	24h con ICI	Salb preICI
		EXP	1900-1	1906-5	1910-9	1911-10	1527-6	1527-8	1528-0	1528-3	1528-6
		Leak	6	44	9	24	21	30	99	29	21
		GSK Pre treatment	1245	2398	1636	734	1550	3200	3400	807	801
		GSK Post treatment	1225	1785	1344	353	1000	1850	3600	683	623
		GSK Pre T - leak	1239	2354	1627	710	1529	3170	3301	778	780
		GSK Post T- leak	1219	1741	1335	329	979	1820	3501	654	602
		Normalized	0.983858	0.739592	0.820529	0.46338	0.640288	0.574132	1.06059	0.840617	0.771795	Average	SD	SEM
		1-(I/Imax)	0.0161421	0.260408	0.179471	0.53662	0.359712	0.425868	-0.0605877	0.159383	0.228205	0.233913	0.189642	0.0632139
Statistics	Table Analyzed	Fig. 5E
	Column B	SALB + ICI
	vs.	vs.
	Column A	SALB
	Unpaired t test
	P value	0.9773
	P value summary	ns
	Significantly different (P < 0.05)?	No
	One- or two-tailed P value?	Two-tailed
	t, df	t=0.02878 df=21
	How big is the difference?
	Mean ± SEM of column A	0.2361 ± 0.04619, n=14
	Mean ± SEM of column B	0.2339 ± 0.06321, n=9
	Difference between means	-0.002206 ± 0.07666
	95% confidence interval	-0.1616 to 0.1572
	R squared (eta squared)	3.944e-05
	F test to compare variances
	F, DFn, Dfd	1.204, 8, 13
	P value	0.7355
	P value summary	ns
	Significantly different (P < 0.05)?	No
