# Supplementary material for: Unconventional interactions of the TRPV4 ion channel with beta-adrenergic receptor ligands
Source: Life Sci Alliance. 2022 Dec 22;6(3):e202201704. doi: 10.26508/lsa.202201704 (PMC9780703; doi:10.26508/lsa.202201704)
Supplement: Supplementary file 7 [file LSA-2022-01704_SdataFS2.xlsx]

## Sheet: Panel B
	WT	S557A	S563A	E572A	S630A	S634A	D682A	T689A			Channel	TRPV4
	0.333767	0.81701	0.678544	0.39157	0.863191	0.585799	0.690722	0.656886			Configuration	out-out
	0.813439	0.583058	0.493328	0.446759	0.639892	0.356326	0.628223	0.644118			Recording solution	130 mM NaCl
	0.586571	0.778528	0.898524	0.770607	0.911765	0.411373	0.495544	0.695954				3 mM HEPES
	0.779967	0.56037	0.6303	0.916951	0.528033	0.705029	0.325581	0.340696				1 mM EDTA
	0.523389	0.544019	0.608961	0.435681	0.527574	0.501319		0.233226
	0.756974	0.478113	0.40025	0.415908	0.442123	0.471798
	0.874946	0.491256	0.681315	0.623317	0.541451	0.544343
	0.808012	0.454361	0.812331	0.445383	0.470199	0.751995
	0.825383	0.758207	0.787879	0.712684	0.728938	0.441479
	0.565986	0.747253	0.602935	0.345389
	0.843077	0.532528	0.410683	0.582384
	0.326839	0.429106
	0.30041
	0.811813
	0.853746
	0.378467
	0.643674
	0.598561
	0.537166
	0.291391
	0.725367
Average	0.627569	0.597817	0.636823	0.55333	0.628129	0.52994	0.535017	0.514176
SD	0.20408	0.138912	0.159841	0.183223	0.170729	0.132059	0.161609	0.211732
sem	0.0445339	0.0401005	0.048194	0.0552439	0.0569098	0.0440197	0.0808046	0.0946896
WT
	EXP	5575-3	5578-5	5583-1	5586-4	5594-2	5597-5	5604-3	5608-7	5610-9	5612-11	5619-2	2002	1534-7	1535-2	1535-8	2009	2013	2181-1	2188-8	2192-12	2197-17
	Leak	19	9	9	25	18	34	45	26	105	25	16	33	43	18	31	105	80	28	11	40	148
	GSK Pre salb	3096	1140	4462	1243	1942	2651	2356	4120	1279	4041	341	2548	2240	2473	2554	6235	2878	2113	1020	1097	2056
	GSK Post salb	2069	220	1850	293	935	670	334	812	310	1768	67	1726	1580	480	400	3915	1077	865	478	789	672
	GSK Pre S - leak	3077	1131	4453	1218	1924	2617	2311	4094	1174	4016	325	2515	2197	2455	2523	6130	2798	2085	1009	1057	1908
	GSK Post S- leak	2050	211	1841	268	917	636	289	786	205	1743	51	1693	1537	462	369	3810	997	837	467	749	524
	Normalized	0.666233	0.186561	0.413429	0.220033	0.476611	0.243026	0.125054	0.191988	0.174617	0.434014	0.156923	0.673161	0.69959	0.188187	0.146254	0.621533	0.356326	0.401439	0.462834	0.708609	0.274633
	1-(I/Imax)	0.333767	0.813439	0.586571	0.779967	0.523389	0.756974	0.874946	0.808012	0.825383	0.565986	0.843077	0.326839	0.30041	0.811813	0.853746	0.378467	0.643674	0.598561	0.537166	0.291391	0.725367
S557A
	EXP	2273-10	2277-14	2280-17	2290-26	2298-8	2305-15	2308-18	2311-21	2323-9	2327-12	2330-15	2340-24
	Leak	23	24	59	23	91	30	13	65	33	8	30	28
	GSK Pre salb	411	1535	1540	2077	3067	1789	642	1051	1282	918	1106	2165
	GSK Post salb	94	654	387	926	1448	948	333	603	335	238	533	1248
	GSK Pre S - leak	388	1511	1481	2054	2976	1759	629	986	1249	910	1076	2137
	GSK Post S- leak	71	630	328	903	1357	918	320	538	302	230	503	1220
	Normalized	0.18299	0.416942	0.221472	0.43963	0.455981	0.521887	0.508744	0.545639	0.241793	0.252747	0.467472	0.570894
	1-(I/Imax)	0.81701	0.583058	0.778528	0.56037	0.544019	0.478113	0.491256	0.454361	0.758207	0.747253	0.532528	0.429106
S563A
	EXP	2069	2075	1537-7	1538-4	1538-7	1539-3	1539-6	1540-2	2083	2088	2092
	Leak	6	65	48	44	24	65	45	59	49	133	21
	GSK Pre salb	1297	2688	1132	2143	2479	3268	3299	1535	214	2586	2305
	GSK Post salb	421	1394	158	820	984	1986	1082	336	84	1107	1367
	GSK Pre S - leak	1291	2623	1084	2099	2455	3203	3254	1476	165	2453	2284
	GSK Post S- leak	415	1329	110	776	960	1921	1037	277	35	974	1346
	Normalized	0.321456	0.506672	0.101476	0.3697	0.391039	0.59975	0.318685	0.187669	0.212121	0.397065	0.589317
	1-(I/Imax)	0.678544	0.493328	0.898524	0.6303	0.608961	0.40025	0.681315	0.812331	0.787879	0.602935	0.410683
E572A
	EXP	2660-4	2667-11	2672-16	2674-3	2689-3	2700-12	2702-14	2710-6	2713-9	2729-9	2738-7
	Leak	37	76	35	28	92	78	74	9	59	27	22
	GSK Pre salb	1840	508	1600	907	1157	1725	4680	3799	1486	2792	1339
	GSK Post salb	1134	315	394	101	693	1040	1809	2111	469	1837	572
	GSK Pre S - leak	1803	432	1565	879	1065	1647	4606	3790	1427	2765	1317
	GSK Post S- leak	1097	239	359	73	601	962	1735	2102	410	1810	550
	Normalized	0.60843	0.553241	0.229393	0.0830489	0.564319	0.584092	0.376683	0.554617	0.287316	0.654611	0.417616
	1-(I/Imax)	0.39157	0.446759	0.770607	0.916951	0.435681	0.415908	0.623317	0.445383	0.712684	0.345389	0.582384
S630A
	EXP	15469-4	15472-7	15476-10	15480-13	2202-2	2217-17	2224-23	2230-29	2235-6
	Leak	40	10	30	49	20	27	51	37	18
	GSK Pre salb	3205	2226	2750	3420	2613	4286	2367	3359	291
	GSK Post salb	473	808	270	1640	1245	2403	1113	1797	92
	GSK Pre S - leak	3165	2216	2720	3371	2593	4259	2316	3322	273
	GSK Post S- leak	433	798	240	1591	1225	2376	1062	1760	74
	Normalized	0.136809	0.360108	0.0882353	0.471967	0.472426	0.557877	0.458549	0.529801	0.271062
	1-(I/Imax)	0.863191	0.639892	0.911765	0.528033	0.527574	0.442123	0.541451	0.470199	0.728938
S634A
	EXP	15429-3	15446-17	15448-3	15452-6	15455-9	15466-20	2243-14	2247-18	2252-23
	Leak	26	12	22	15	42	43	19	13	27
	GSK Pre salb	3744	5347	2273	1049	3453	1550	346	3271	2163
	GSK Post salb	1566	3446	1347	320	1743	839	168	821	1220
	GSK Pre S - leak	3718	5335	2251	1034	3411	1507	327	3258	2136
	GSK Post S- leak	1540	3434	1325	305	1701	796	149	808	1193
	Normalized	0.414201	0.643674	0.588627	0.294971	0.498681	0.528202	0.455657	0.248005	0.558521
	1-(I/Imax)	0.585799	0.356326	0.411373	0.705029	0.501319	0.471798	0.544343	0.751995	0.441479
D682A
	EXP	4355-14	4377-6	4400-5	4403-8
	Leak	14	20	32	104
	GSK Pre salb	402	3627	1154	362
	GSK Post salb	134	1361	598	278
	GSK Pre S - leak	388	3607	1122	258
	GSK Post S- leak	120	1341	566	174
	Normalized	0.309278	0.371777	0.504456	0.674419
	1-(I/Imax)	0.690722	0.628223	0.495544	0.325581
T689A
	EXP	4413-6	4419-12	4423-16	4437-5	4450-17
	Leak	10	37	63	50	17
	GSK Pre salb	2907	2417	928	1861	5308
	GSK Post salb	1004	884	326	1244	4074
	GSK Pre S - leak	2897	2380	865	1811	5291
	GSK Post S- leak	994	847	263	1194	4057
	Normalized	0.343114	0.355882	0.304046	0.659304	0.766774
	1-(I/Imax)	0.656886	0.644118	0.695954	0.340696	0.233226
Statistics	Number of families	1
	Number of comparisons per family	28
	Alpha	0.05
	Tukey's multiple comparisons test	Mean Diff.	95.00% CI of diff.	Significant?	Summary	Adjusted P Value
	WT vs. S557A	0.02975	-0.1678 to 0.2273	No	ns	0.9998	A-B
	WT vs. S563A	-0.009254	-0.2125 to 0.1939	No	ns	>0.9999	A-C
	WT vs. E572A	0.07424	-0.129 to 0.2774	No	ns	0.9457	A-D
	WT vs. S630A	-0.0005607	-0.2181 to 0.217	No	ns	>0.9999	A-E
	WT vs. S634A	0.09763	-0.1199 to 0.3151	No	ns	0.8544	A-F
	WT vs. D682A	0.09255	-0.2053 to 0.3904	No	ns	0.9774	A-G
	WT vs. T689A	0.1134	-0.1583 to 0.3851	No	ns	0.8953	A-H
	S557A vs. S563A	-0.03901	-0.2669 to 0.1889	No	ns	0.9994	B-C
	S557A vs. E572A	0.04449	-0.1834 to 0.2724	No	ns	0.9987	B-D
	S557A vs. S630A	-0.03031	-0.2711 to 0.2104	No	ns	>0.9999	B-E
	S557A vs. S634A	0.06788	-0.1729 to 0.3086	No	ns	0.987	B-F
	S557A vs. D682A	0.0628	-0.2524 to 0.378	No	ns	0.9985	B-G
	S557A vs. T689A	0.08364	-0.207 to 0.3742	No	ns	0.9854	B-H
	S563A vs. E572A	0.08349	-0.1493 to 0.3163	No	ns	0.9507	C-D
	S563A vs. S630A	0.008693	-0.2367 to 0.2541	No	ns	>0.9999	C-E
	S563A vs. S634A	0.1069	-0.1385 to 0.3523	No	ns	0.8726	C-F
	S563A vs. D682A	0.1018	-0.217 to 0.4206	No	ns	0.9736	C-G
	S563A vs. T689A	0.1226	-0.1718 to 0.4171	No	ns	0.8963	C-H
	E572A vs. S630A	-0.0748	-0.3202 to 0.1706	No	ns	0.9797	D-E
	E572A vs. S634A	0.02339	-0.222 to 0.2688	No	ns	>0.9999	D-F
	E572A vs. D682A	0.01831	-0.3005 to 0.3371	No	ns	>0.9999	D-G
	E572A vs. T689A	0.03915	-0.2553 to 0.3336	No	ns	0.9999	D-H
	S630A vs. S634A	0.09819	-0.1592 to 0.3556	No	ns	0.9323	E-F
	S630A vs. D682A	0.09311	-0.235 to 0.4212	No	ns	0.9865	E-G
	S630A vs. T689A	0.114	-0.1906 to 0.4185	No	ns	0.9386	E-H
	S634A vs. D682A	-0.005077	-0.3332 to 0.323	No	ns	>0.9999	F-G
	S634A vs. T689A	0.01576	-0.2888 to 0.3203	No	ns	>0.9999	F-H
	D682A vs. T689A	0.02084	-0.3454 to 0.3871	No	ns	>0.9999	G-H
	Test details	Mean 1	Mean 2	Mean Diff.	SE of diff.	n1	n2	q	DF
	WT vs. S557A	0.6276	0.5978	0.02975	0.06334	21	12	0.6643	74
	WT vs. S563A	0.6276	0.6368	-0.009254	0.06514	21	11	0.2009	74
	WT vs. E572A	0.6276	0.5533	0.07424	0.06514	21	11	1.612	74
	WT vs. S630A	0.6276	0.6281	-0.0005607	0.06973	21	9	0.01137	74
	WT vs. S634A	0.6276	0.5299	0.09763	0.06973	21	9	1.98	74
	WT vs. D682A	0.6276	0.535	0.09255	0.09548	21	4	1.371	74
	WT vs. T689A	0.6276	0.5142	0.1134	0.08709	21	5	1.841	74
	S557A vs. S563A	0.5978	0.6368	-0.03901	0.07306	12	11	0.755	74
	S557A vs. E572A	0.5978	0.5533	0.04449	0.07306	12	11	0.8612	74
	S557A vs. S630A	0.5978	0.6281	-0.03031	0.07718	12	9	0.5554	74
	S557A vs. S634A	0.5978	0.5299	0.06788	0.07718	12	9	1.244	74
	S557A vs. D682A	0.5978	0.535	0.0628	0.101	12	4	0.8789	74
	S557A vs. T689A	0.5978	0.5142	0.08364	0.09316	12	5	1.27	74
	S563A vs. E572A	0.6368	0.5533	0.08349	0.07463	11	11	1.582	74
	S563A vs. S630A	0.6368	0.6281	0.008693	0.07867	11	9	0.1563	74
	S563A vs. S634A	0.6368	0.5299	0.1069	0.07867	11	9	1.921	74
	S563A vs. D682A	0.6368	0.535	0.1018	0.1022	11	4	1.409	74
	S563A vs. T689A	0.6368	0.5142	0.1226	0.0944	11	5	1.837	74
	E572A vs. S630A	0.5533	0.6281	-0.0748	0.07867	11	9	1.345	74
	E572A vs. S634A	0.5533	0.5299	0.02339	0.07867	11	9	0.4205	74
	E572A vs. D682A	0.5533	0.535	0.01831	0.1022	11	4	0.2534	74
	E572A vs. T689A	0.5533	0.5142	0.03915	0.0944	11	5	0.5866	74
	S630A vs. S634A	0.6281	0.5299	0.09819	0.08251	9	9	1.683	74
	S630A vs. D682A	0.6281	0.535	0.09311	0.1052	9	4	1.252	74
	S630A vs. T689A	0.6281	0.5142	0.114	0.09762	9	5	1.651	74
	S634A vs. D682A	0.5299	0.535	-0.005077	0.1052	9	4	0.06827	74
	S634A vs. T689A	0.5299	0.5142	0.01576	0.09762	9	5	0.2284	74
	D682A vs. T689A	0.535	0.5142	0.02084	0.1174	4	5	0.251	74
