# Supplementary material for: Unconventional interactions of the TRPV4 ion channel with beta-adrenergic receptor ligands
Source: Life Sci Alliance. 2022 Dec 22;6(3):e202201704. doi: 10.26508/lsa.202201704 (PMC9780703; doi:10.26508/lsa.202201704)
Supplement: Supplementary file 8 [file LSA-2022-01704_SdataFS3.xlsx]

## Sheet: Panel C
	WT TRPV4	S688A salbutamol	S688A_recording Sol				Statistics	Number of families	1
	0.501871	0.709082	0.630137					Number of comparisons per family	3
	0.708819	0.798526	0.504505					Alpha	0.05
	0.383985	0.978495	0.987013
	0.555397	0.772727	0.941176					Tukey's multiple comparisons test	Mean Diff.	95.00% CI of diff.	Significant?	Summary	Adjusted P Value
	0.286976	0.924668	0.912106
	0.72796	0.985321	0.94396					WT TRPV4 vs. S688A salbutamol	-0.2739	-0.4239 to -0.1239	Yes	***	0.0002	A-B
	0.636924	0.785864	0.629268					WT TRPV4 vs. S688A_recording Sol	-0.1909	-0.3695 to -0.01226	Yes	*	0.0338	A-C
	0.567671	0.926431						S688A salbutamol vs. S688A_recording Sol	0.08303	-0.1227 to 0.2888	No	ns	0.5944	B-C
	0.502839	0.793194
	0.333767	1.00189
	0.813439	0.955679						Test details	Mean 1	Mean 2	Mean Diff.	SE of diff.	n1	n2	q	DF
	0.586571
	0.779967							WT TRPV4 vs. S688A salbutamol	0.6017	0.8756	-0.2739	0.06189	30	11	6.259	45
	0.523389							WT TRPV4 vs. S688A_recording Sol	0.6017	0.7926	-0.1909	0.0737	30	7	3.663	45
	0.756974							S688A salbutamol vs. S688A_recording Sol	0.8756	0.7926	0.08303	0.0849	11	7	1.383	45
	0.874946
	0.808012
	0.825383
	0.565986
	0.843077
	0.326839
	0.30041
	0.811813
	0.853746
	0.378467
	0.643674
	0.598561
	0.537166
	0.291391
	0.725367
Average	0.601713	0.875625	0.792595
SD	0.189843	0.104439	0.197118
SEM	0.0346605	0.0314895	0.0745037
WT
	EXP	2025	2036	2042	2048	1536-1	1536-3	1536-5	2092	2099	5575-3	5578-5	5583-1	5586-4	5594-2	5597-5	5604-3	5608-7	5610-9	5612-11	5619-2	2002	1534-7	1535-2	1535-8	2009	2013	2181-1	2188-8	2192-12	2197-17
	Leak	49	19	21	57	35	32	23	9	14	19	9	9	25	18	34	45	26	105	25	16	33	43	18	31	105	80	28	11	40	148
	GSK Pre salb	5126	2423	3805	4958	2300	1620	3430	1834	2480	3096	1140	4462	1243	1942	2651	2356	4120	1279	4041	341	2548	2240	2473	2554	6235	2878	2113	1020	1097	2056
	GSK Post salb	2578	719	2352	2236	1650	464	1260	798	1240	2069	220	1850	293	935	670	334	812	310	1768	67	1726	1580	480	400	3915	1077	865	478	789	672
	GSK Pre S - leak	5077	2404	3784	4901	2265	1588	3407	1825	2466	3077	1131	4453	1218	1924	2617	2311	4094	1174	4016	325	2515	2197	2455	2523	6130	2798	2085	1009	1057	1908
	GSK Post S- leak	2529	700	2331	2179	1615	432	1237	789	1226	2050	211	1841	268	917	636	289	786	205	1743	51	1693	1537	462	369	3810	997	837	467	749	524
	Normalized	0.498129	0.291181	0.616015	0.444603	0.713024	0.27204	0.363076	0.432329	0.497161	0.666233	0.186561	0.413429	0.220033	0.476611	0.243026	0.125054	0.191988	0.174617	0.434014	0.156923	0.673161	0.69959	0.188187	0.146254	0.621533	0.356326	0.401439	0.462834	0.708609	0.274633
	1-(I/Imax)	0.501871	0.708819	0.383985	0.555397	0.286976	0.72796	0.636924	0.567671	0.502839	0.333767	0.813439	0.586571	0.779967	0.523389	0.756974	0.874946	0.808012	0.825383	0.565986	0.843077	0.326839	0.30041	0.811813	0.853746	0.378467	0.643674	0.598561	0.537166	0.291391	0.725367
S688_salb
	EXP	2024	2034	2037	2047	2056	1536-2	1536-4	1537-0	2093	2095	2100
	Leak	91	15	27	52	23	30	73	19	18	68	10
	GSK Pre salb	2205	422	1143	184	700	575	1502	386	400	596	371
	GSK Post salb	706	97	51	82	74	38	379	46	97	67	26
	GSK Pre S - leak	2114	407	1116	132	677	545	1429	367	382	528	361
	GSK Post S- leak	615	82	24	30	51	8	306	27	79	-1	16
	Normalized	0.290918	0.201474	0.0215054	0.227273	0.0753323	0.0146789	0.214136	0.0735695	0.206806	-0.00189394	0.0443213
	1-(I/Imax)	0.709082	0.798526	0.978495	0.772727	0.924668	0.985321	0.785864	0.926431	0.793194	1.00189	0.955679
S688A_RS_
	EXP	15414	15426	2120	2121	2125	2128	2130
	Leak	28	32	17	55	44	22	41
	GSK Pre vhc	101	143	1018	140	647	825	246
	GSK Post vhc	55	87	30	60	97	67	117
	GSK Pre V - leak	73	111	1001	85	603	803	205
	GSK Post V- leak	27	55	13	5	53	45	76
	Normalized	0.369863	0.495495	0.012987	0.0588235	0.0878939	0.0560399	0.370732
	1-(I/Imax)	0.630137	0.504505	0.987013	0.941176	0.912106	0.94396	0.629268
Channel	TRPV4
Configuration	out-out
Recording solution	130 mM NaCl
	3 mM HEPES
	1 mM EDTA
